# Supplementary material for: Sustainable Ketalization of Glycerol with Ethyl Levulinate Catalyzed by the Iron(III)-Based Metal-Organic Framework MIL-88A
Source: Molecules. 2022 Oct 25;27(21):7229. doi: 10.3390/molecules27217229 (PMC9658270; doi:10.3390/molecules27217229)
Supplement: Supplementary file 1 [file molecules-27-07229-s001.zip]

Archive with 1 entries (1 files):
- molecules-1852522-supplementary.pdf
